# Supplementary material for: A trait‐based framework for stream algal communities
Source: Ecol Evol. 2015 Dec 8;6(1):23–36. doi: 10.1002/ece3.1822 (PMC4716517; doi:10.1002/ece3.1822)
Supplement: Supplementary file 1 — Table S1. List of the 91 periphyton taxa found in our samples and their assignment to the 7 biological traits with 23 trait categories. [file ECE3-6-023-s001.xlsx]

## Sheet: Algal taxa and traits
Supplementary Information for Lange, Townsend & Matthaei (2015) A trait-based framework for stream algal communities. Ecology & Evolution
List of the 91 periphyton taxa found in our samples and their assignment to the 7 biological traits with 23 trait categories.
Note that we were unable to find any information regarding the traits 'biovolume' and 'spores' for some of the rare taxa.
TAXON	BIOVOLUME	LIFEFORM	ATTACHMENT	NITROGENFIX	MOTILE	REPRO	SPORES
Bacillariophyceae
Achnanthidium spp.	c1	unicellular	high	0	attached	Fiss	none
Cocconeis placentula	c4	unicellular	high	0	attached	Fiss	none
Cyclotella spp.	c4	unicellular	low	0	drift	Fiss	none
Cymbella aspersa	c5	unicellular	medium	0	attached	Fiss	none
Cymbella cristula	c4	unicellular	medium	0	attached	Fiss	none
Cymbella kappii	c3	unicellular	medium	0	attached	Fiss	none
Diatoma hiemale	c4	colonial	low	0	attached	Fiss	none
Diatoma tenuis	c2	colonial	low	0	attached	Fiss	none
Didymosphenia germinata	c5	unicellular	medium	0	attached	Fiss	none
Encyonema minuta	c2	unicellular	medium	0	attached	Fiss	none
Epithemia adnata	c5	unicellular	low	1	attached	Fiss	none
Epithemia sorex	c4	unicellular	low	1	attached	Fiss	none
Eunotia spp.	c2	unicellular	low	0	attached	Fiss	none
Fragilaria capucina	c1	unicellular	low	0	attached	Fiss	none
Fragilaria ungeriana		unicellular	low	0	attached	Fiss	none
Fragilaria vaucheriae	c2	colonial	low	0	attached	Fiss	none
Fragilariaformia sp.	c2	colonial	high	0	attached	Fiss	none
Frustulia spp.	c5	unicellular	low	0	gliding	Fiss	none
Gomphoneis herculeana	c5	unicellular	medium	0	attached	Fiss	none
Gomphonema acuminatum	c4	unicellular	medium	0	attached	Fiss	none
Gomphonema angustatum	c3	unicellular	medium	0	attached	Fiss	none
Gomphonema clavatum	c3	unicellular	medium	0	attached	Fiss	none
Gomphonema lanceolatum	c3	unicellular	medium	0	attached	Fiss	none
Gomphonema parvulum	c3	unicellular	medium	0	attached	Fiss	none
Gomphonema spp	c3	unicellular	medium	0	attached	Fiss	none
Gomphonema truncatum		unicellular	medium	0	attached	Fiss	none
Hantzschia amphioxys	c4	unicellular	low	0	gliding	Fiss	none
Karayeria sp.	c2	unicellular	low	0	gliding	Fiss	none
Melosira varians	c5	filamentous	low	0	drift	Fiss	none
Meridion circulare	c4	colonial	medium	0	attached	Fiss	none
Navicula avenaceae		unicellular	low	0	gliding	Fiss	none
Navicula capitoradiata	c3	unicellular	low	0	gliding	Fiss	none
Navicula cryptocephala	c3	unicellular	low	0	gliding	Fiss	none
Navicula cryptotenella	c2	unicellular	low	0	gliding	Fiss	none
Navicula miniscula	c1	unicellular	low	0	gliding	Fiss	none
Navicula radiosa	c4	unicellular	low	0	gliding	Fiss	none
Navicula spp.		unicellular	low	0	gliding	Fiss	none
Nitzschia acicularis	c2	unicellular	low	0	drift	Fiss	none
Nitzschia amphibia	c2	unicellular	low	0	gliding	Fiss	none
Nitzschia dissipata	c2	unicellular	low	0	gliding	Fiss	none
Nitzschia gracilis		unicellular	low	0	gliding	Fiss	none
Nitzschia linearis	c5	unicellular	low	0	gliding	Fiss	none
Nitzschia palea	c2	unicellular	low	0	gliding	Fiss	none
Pinnularia cf subcapitata	c4	unicellular	low	0	gliding	Fiss	none
Pinnularia gibba		unicellular	low	0	gliding	Fiss	none
Pinnularia spp.		unicellular	low	0	gliding	Fiss	none
Pinnularia viridis		unicellular	low	0	gliding	Fiss	none
Planothidium spp.	c2	unicellular	high	0	attached	Fiss	none
Rhoicosphenia abbreviata	c3	unicellular	low	0	attached	Fiss	none
Rhopalodia nova-zealandiae	c5	unicellular	low	1	gliding	Fiss	none
Rossithidium spp.	c2	unicellular	high	0	attached	Fiss	none
Sellaphora sp.	c4	unicellular	low	0	gliding	Fiss	none
Stauroneis sp.	c2	unicellular	low	0	gliding	Fiss	none
Surirella angusta	c4	unicellular	low	0	gliding	Fiss	none
Surirella cf brebissonii	c4	unicellular	low	0	gliding	Fiss	none
Synedra arcus	c4	unicellular	medium	0	attached	Fiss	none
Synedra biceps	c5	unicellular	low	0	attached	Fiss	none
Synedra ulna	c4	unicellular	medium	0	attached	Fiss	none
Tabellaria flocculosa	c3	filamentous	low	0	drift	Fiss	none
Chlorophyceae
Ankistrodesmus sp.	c1	colonial	low	0	drift	Fiss	none
Bulbochaetae sp.	c5	filamentous	medium	0	attached	Frag	OoS ZyS
Cladophora sp.	c5	filamentous	medium	0	attached	Frag	Akinetes
Closterium spp.	c5	unicellular	low	0	drift	Fiss	OoS ZyS
Cosmarium spp.	c5	unicellular	low	0	drift	Fiss	OoS ZyS
Draparnaldia sp.	c4	filamentous	medium	0	attached	Frag	Akinetes
Gloeocystis spp.	c2	colonial	low	0	attached	Fiss
Kichneriella sp.		colonial	low	0	drift	Fiss
Microspora spp.	c5	filamentous	low	0	drift	Frag	Akinetes
Mougeotia spp.	c5	filamentous	low	0	drift	Frag	OoS ZyS
Oedogonium spp.	c5	filamentous	medium	0	attached	Frag	OoS ZyS
Oocystis spp.	c1	unicellular	low	0	drift	Frag	none
Pediastrum sp.	c3	colonial	low	0	drift	Frag
Rhizocloniumm sp.	c5	filamentous	medium	0	attached	Frag	ZoS
Scenedesmus spp.	c1	colonial	low	0	drift	Fiss	Akinetes
Spirogyra spp.	c5	filamentous	low	0	drift	Frag	OoS ZyS
Staurastrum sp.	c5	unicellular	low	0	drift	Fiss
Stigeocolonium spp.	c3	filamentous	medium	0	attached	Frag	Akinetes
Trachelomonas sp.		flagellate	low	0	drift	Fiss
Ulothrix sp.	c5	filamentous	medium	0	attached	Frag	Akinetes
Vaucheria spp.	c5	filamentous	medium	0	attached	Frag	OoS ZyS
Xantophyta
Tribonema spp.	c4	filamentous	low	0	drift	Frag	ZoS
Rhodophyta
Audouinella sp.	c3	filamentous	medium	0	attached	Frag	none
Cyanophyceae
Anabaena spp.	c1	filamentous	low	1	drift	Frag	Akinetes
Aphanocapsa spp.	c1	colonial	low	0	drift	Fiss	none
Chamaesiphon spp.	c1	unicellular	medium	0	attached	Fiss	none
Coleodesmium spp.	c2	filamentous	medium	1	attached	Frag	none
Cylindrospermum sp.	c2	filamentous	low	1	drift	Frag	Akinetes
Lyngbya sp.	c2	filamentous	low	0	drift	Frag	none
Nostoc spp.	c1	filamentous	low	1	attached	Frag	Akinetes
Parallelia sp.		filamentous	low	1	attached	Frag	none
Phormidium sp.	c1	filamentous	low	0	gliding	Frag	none
